# Supplementary material for: Ancient genes can be served as pan‐cancer diagnostic and prognostic biomarkers
Source: J Cell Mol Med. 2020 May 5;24(12):6908–15. doi: 10.1111/jcmm.15347 (PMC7299709; doi:10.1111/jcmm.15347)
Supplement: Supplementary file 2 — Table S1 [file JCMM-24-6908-s002.xlsx]

## Sheet: Sheet1
ATP2A2
AURKA
BYSL
CCNA2
CCT4
CDC123
CDC16
CDC20
CDC23
CDC45
CDC5L
CDC6
CDK9
CHEK1
CYCS
DKC1
EEF1A1
ENO1
ERCC3
ESPL1
FARSA
GART
GSPT1
INPP5D
KIN
MARS
MASTL
MCM3
MCM6
MCM7
NOP2
PCNA
PHB
PLK1
POLR2B
PPP2CA
PPP2R4
PSMA3
PSMA7
PSMB1
PSMB2
PSMB3
PSMB4
PSMB5
PSMB7
PSMC2
PSMC4
PSMC5
PSMD13
PSMD2
PSMD3
PSMD4
PSMD7
RAD51
RAD51C
RAN
RARS
RBBP6
RCC1
RFC4
RIOK1
RPL15
RPL34
RRM2
RYK
SART3
SMC4
SMG1
TADA2A
TOP2A
TRRAP
TTC1
USP5
UTP20
WDR3
WEE1
XRCC6
