# Supplementary material for: Ancient genes can be served as pan‐cancer diagnostic and prognostic biomarkers
Source: J Cell Mol Med. 2020 May 5;24(12):6908–15. doi: 10.1111/jcmm.15347 (PMC7299709; doi:10.1111/jcmm.15347)
Supplement: Supplementary file 3 — Table S2 [file JCMM-24-6908-s003.xlsx]

## Sheet: CTRP
drug_name	rho	pvalue	FDR
BRD-K30748066	-0.503997	2.26843e-06	1.33193e-06
GSK-J4	-0.476051	4.76903e-06	2.69803e-06
docetaxel	-0.442862	5.17837e-19	1.29307e-18
BI-2536	-0.433122	1.65802e-37	2.07009e-35
tivantinib	-0.429764	1.33124e-18	2.96804e-18
GSK461364	-0.421733	5.33905e-34	3.333e-32
cytarabine hydrochloride	-0.408308	2.04334e-32	7.91259e-31
triazolothiadiazine	-0.403709	3.30441e-32	1.03142e-30
CD-437	-0.403416	2.21071e-31	5.52029e-30
neopeltolide	-0.401351	2.24939e-09	1.75527e-09
clofarabine	-0.39406	9.53127e-31	1.98335e-29
teniposide	-0.393778	2.12627e-16	3.58746e-16
dinaciclib	-0.389193	1.75705e-15	2.74217e-15
LY-2183240	-0.382716	3.12895e-28	5.10525e-27
KX2-391	-0.382544	7.98613e-28	9.97097e-27
nakiterpiosin	-0.37541	4.44038e-27	4.61998e-26
SB-743921	-0.375381	5.67386e-28	7.87112e-27
PF-3758309	-0.374846	1.86021e-14	2.73199e-14
alvocidib	-0.374534	3.36069e-14	4.71831e-14
vincristine	-0.374522	3.8547e-28	5.98858e-27
gemcitabine	-0.373292	6.27047e-25	4.27035e-24
ML311	-0.372166	2.7149e-27	3.06689e-26
COL-3	-0.369167	1.72199e-19	4.67926e-19
narciclasine	-0.364043	7.41369e-25	4.87171e-24
SB-225002	-0.361911	6.42158e-26	6.09596e-25
docetaxel:tanespimycin (2:1 mol/mol)	-0.361832	1.08194e-25	9.64885e-25
belinostat	-0.361696	2.09741e-13	2.6945e-13
3-Cl-AHPC	-0.359487	3.30552e-25	2.53227e-24
parbendazole	-0.357008	3.69518e-25	2.76253e-24
rigosertib	-0.353734	2.71666e-23	1.35674e-22
leptomycin B	-0.353234	3.985e-25	2.92671e-24
carboplatin:etoposide (40:17 mol/mol)	-0.352323	8.91631e-24	5.09877e-23
BRD-K66453893	-0.351406	1.44521e-23	7.70991e-23
BRD-K01737880	-0.349959	0.00136197	0.000578392
ceranib-2	-0.348671	6.49854e-24	3.8645e-23
ciclopirox	-0.348329	9.39716e-24	5.33304e-23
etoposide	-0.348178	1.66001e-23	8.63574e-23
BRD9876:MK-1775 (4:1 mol/mol)	-0.348064	0.00109233	0.000470139
pevonedistat	-0.345913	2.78864e-22	1.14624e-21
AT13387	-0.343324	5.95061e-12	6.35485e-12
tanespimycin:gemcitabine (1:1 mol/mol)	-0.343216	2.08985e-22	8.97291e-22
isoevodiamine	-0.342592	9.76831e-23	4.5659e-22
BRD-K70511574	-0.338743	6.11147e-22	2.31224e-21
topotecan	-0.338465	1.26135e-22	5.74724e-22
decitabine	-0.336674	3.12558e-22	1.25884e-21
SR-II-138A	-0.336474	1.50789e-22	6.72378e-22
methotrexate	-0.335094	6.67343e-21	2.31445e-20
doxorubicin	-0.333078	4.74611e-22	1.84684e-21
YK 4-279	-0.330951	2.15926e-21	7.92914e-21
PHA-793887	-0.327504	4.94384e-21	1.75189e-20
MK-1775	-0.327188	2.69167e-20	8.46763e-20
NVP-231	-0.327158	1.2176e-20	4.10842e-20
VX-680	-0.324199	0.00205993	0.000848812
paclitaxel	-0.324097	3.8268e-20	1.14424e-19
daporinad	-0.323763	9.65126e-18	1.89283e-17
SCH-79797	-0.322196	2.14205e-20	6.91301e-20
CHM-1	-0.321783	3.96063e-20	1.17738e-19
GW-843682X	-0.321668	9.0353e-19	2.12847e-18
necrosulfonamide	-0.320356	5.39788e-14	7.24672e-14
FQI-2	-0.319388	3.60867e-20	1.08938e-19
chlorambucil	-0.318073	4.29197e-19	1.09043e-18
manumycin A	-0.317426	1.93945e-19	5.19695e-19
phloretin	-0.316295	4.0454e-19	1.03279e-18
SNX-2112	-0.314629	1.0532e-19	2.99153e-19
linifanib	-0.314369	1.91722e-19	5.14469e-19
PX-12	-0.313953	1.15456e-18	2.63237e-18
CR-1-31B	-0.31389	2.07581e-19	5.5143e-19
piperlongumine:MST-312 (1:1 mol/mol)	-0.311878	2.27888e-17	4.21541e-17
STF-31	-0.311735	2.29553e-18	4.92744e-18
SNX-2112:bortezomib (250:1 mol/mol)	-0.311536	6.99434e-19	1.69855e-18
KPT185	-0.311448	2.35576e-14	3.40793e-14
mitomycin	-0.310663	8.84509e-19	2.08949e-18
indisulam	-0.310367	9.63311e-18	1.88956e-17
BRD-K34222889	-0.310314	1.25516e-18	2.82533e-18
omacetaxine mepesuccinate	-0.308922	4.7764e-14	6.48207e-14
MST-312	-0.308724	1.64502e-18	3.60326e-18
marinopyrrole A	-0.306463	2.60069e-12	2.90331e-12
BRD-K61166597	-0.306071	4.01004e-17	7.1524e-17
KW-2449	-0.306012	2.76168e-18	5.84417e-18
pazopanib	-0.305696	4.4685e-18	9.17008e-18
NSC632839	-0.304062	4.61694e-18	9.44985e-18
curcumin	-0.300924	1.20955e-17	2.32502e-17
Merck60	-0.299417	1.21849e-17	2.3405e-17
piperlongumine	-0.29735	2.75495e-17	5.01277e-17
obatoclax	-0.29676	2.00703e-17	3.74809e-17
BRD-K35604418	-0.296233	7.02728e-17	1.23575e-16
PL-DI	-0.29563	1.12991e-16	1.95935e-16
CAY10618	-0.294588	2.91731e-17	5.27879e-17
navitoclax:gemcitabine (1:1 mol/mol)	-0.292005	1.91408e-16	3.24815e-16
FQI-1	-0.289705	2.07945e-09	1.62804e-09
vorinostat	-0.288909	4.45675e-16	7.2403e-16
SN-38	-0.28887	4.2932e-14	5.89034e-14
cerulenin	-0.2877	4.58895e-16	7.4394e-16
alisertib	-0.286938	4.06839e-16	6.65052e-16
decitabine:carboplatin (1:1 mol/mol)	-0.286138	5.39338e-16	8.6331e-16
gossypol	-0.284779	3.22835e-15	4.97618e-15
bardoxolone methyl	-0.283641	3.38792e-14	4.75274e-14
AZD7762	-0.282512	6.31251e-16	9.97645e-16
sotrastaurin	-0.282178	1.95678e-11	1.94612e-11
LRRK2-IN-1	-0.278598	2.9119e-11	2.82619e-11
BRD-A86708339	-0.275374	5.96201e-08	4.09788e-08
brivanib	-0.274938	2.01402e-14	2.94398e-14
BRD-K66532283	-0.272474	6.29891e-14	8.36639e-14
GW-405833	-0.271435	1.94611e-14	2.85063e-14
PF-184	-0.271285	4.05338e-14	5.59387e-14
ISOX	-0.269749	2.85504e-14	4.06877e-14
axitinib	-0.269591	2.44217e-14	3.52373e-14
OSI-930	-0.268306	6.47494e-12	6.87357e-12
JQ-1:carboplatin (1:1 mol/mol)	-0.264804	2.62314e-13	3.33805e-13
PRIMA-1	-0.261795	8.53741e-13	1.02824e-12
I-BET151	-0.261726	8.58055e-14	1.1277e-13
elocalcitol	-0.260688	3.16972e-13	3.99434e-13
valdecoxib	-0.259806	6.53073e-13	7.98246e-13
barasertib	-0.259149	3.69247e-13	4.61018e-13
PAC-1	-0.258281	1.14933e-12	1.35502e-12
BRD1812	-0.257562	6.39719e-13	7.82698e-13
NSC95397	-0.256272	8.25969e-12	8.59376e-12
LBH-589	-0.256119	3.65694e-13	4.56868e-13
BRD-K97651142	-0.255566	1.37454e-12	1.59488e-12
pifithrin-mu	-0.253712	1.09466e-12	1.29563e-12
doxorubicin:navitoclax (2:1 mol/mol)	-0.251787	1.29726e-12	1.51344e-12
oxaliplatin	-0.251387	1.55904e-12	1.7858e-12
AZD7545	-0.250269	1.96911e-12	2.23262e-12
GSK525762A	-0.248977	1.43199e-12	1.65485e-12
GMX-1778	-0.246796	3.0264e-12	3.34386e-12
SU11274	-0.245904	6.25251e-12	6.65428e-12
apicidin	-0.245406	2.9397e-12	3.25487e-12
TW-37	-0.244827	9.69047e-12	9.99908e-12
entinostat	-0.244282	7.64813e-12	8.01208e-12
momelotinib	-0.242775	2.18011e-11	2.1515e-11
triptolide	-0.242543	7.25688e-12	7.63574e-12
KU-60019	-0.242262	7.68325e-12	8.0457e-12
BRD-K80183349	-0.242086	1.34497e-11	1.36777e-11
BRD-K26531177	-0.239663	7.96747e-11	7.00539e-11
tigecycline	-0.239565	9.80052e-07	5.96892e-07
KHS101	-0.239258	4.70189e-11	4.40164e-11
MGCD-265	-0.238939	1.54883e-11	1.56284e-11
TPCA-1	-0.238312	1.60516e-11	1.61621e-11
NSC48300	-0.236974	2.29124e-11	2.25251e-11
serdemetan:SCH-529074 (1:1 mol/mol)	-0.236733	4.33276e-11	4.08596e-11
N9-isopropylolomoucine	-0.23592	7.63441e-11	6.75442e-11
tacedinaline	-0.235869	2.2305e-08	1.59972e-08
BRD-K03536150	-0.235306	7.62986e-11	6.75097e-11
dacarbazine	-0.234966	3.93811e-11	3.74328e-11
crizotinib	-0.233806	6.03575e-11	5.50482e-11
ML031	-0.233427	9.62446e-10	7.81182e-10
MLN2238	-0.233102	3.79388e-11	3.61667e-11
PF-573228	-0.232409	6.11345e-11	5.56734e-11
ruxolitinib	-0.232243	6.31282e-11	5.72689e-11
Compound 23 citrate	-0.23166	1.69405e-10	1.45589e-10
BMS-345541	-0.231555	1.23144e-10	1.0677e-10
BRD6340	-0.231428	6.79009e-11	6.10393e-11
vorinostat:carboplatin (1:1 mol/mol)	-0.231398	1.07138e-10	9.337e-11
fluorouracil	-0.231305	6.57232e-11	5.93274e-11
oligomycin A	-0.231212	6.50648e-11	5.88071e-11
ELCPK	-0.230045	5.55884e-06	3.11229e-06
JQ-1	-0.229607	7.94192e-11	6.98625e-11
ISOX:bortezomib (250:1 mol/mol)	-0.227458	4.31228e-10	3.61344e-10
crizotinib:PLX-4032 (2:1 mol/mol)	-0.226911	2.62277e-10	2.22764e-10
BRD-A94377914	-0.226483	4.63168e-06	2.62511e-06
tipifarnib-P2	-0.2257	2.82316e-06	1.63945e-06
ouabain	-0.223507	1.95576e-10	1.67249e-10
CIL70	-0.222581	5.21486e-06	2.93293e-06
neuronal differentiation inducer III	-0.221674	4.0769e-10	3.42261e-10
JQ-1:vorinostat (2:1 mol/mol)	-0.220464	1.2461e-09	9.97306e-10
WP1130	-0.219793	1.14427e-09	9.20355e-10
niclosamide	-0.219244	8.20931e-10	6.71934e-10
LE-135	-0.21881	9.818e-10	7.95982e-10
JQ-1:MK-0752 (1:1 mol/mol)	-0.218302	1.6054e-09	1.26861e-09
BRD-K41597374	-0.218278	8.40841e-10	6.87415e-10
zebularine	-0.218154	7.219e-10	5.9438e-10
methylstat	-0.216067	3.99284e-07	2.54157e-07
SID 26681509	-0.213315	1.17364e-08	8.57891e-09
AZD8055	-0.212393	1.49894e-09	1.18894e-09
decitabine:navitoclax (2:1 mol/mol)	-0.212076	3.07513e-09	2.38386e-09
B02	-0.210587	6.05701e-09	4.58657e-09
StemRegenin 1	-0.210195	4.06693e-09	3.12802e-09
tretinoin	-0.208561	6.92986e-09	5.21215e-09
sorafenib	-0.207523	5.74823e-09	4.36322e-09
tipifarnib-P1	-0.207116	6.74578e-09	5.08092e-09
BRD-K88742110	-0.205715	1.06919e-08	7.8635e-09
Ko-143	-0.205701	8.58015e-09	6.38986e-09
Mdivi-1	-0.204794	1.19298e-08	8.71036e-09
BRD-K11533227	-0.204183	3.78503e-08	2.66085e-08
MG-132	-0.20335	0.000450472	0.000203221
erastin	-0.203264	1.06358e-08	7.8248e-09
alisertib:navitoclax (2:1 mol/mol)	-0.202648	4.9108e-08	3.41135e-08
tretinoin:carboplatin (2:1 mol/mol)	-0.202494	2.26314e-08	1.62244e-08
serdemetan	-0.201954	3.9606e-08	2.77806e-08
sirolimus	-0.200768	1.30924e-08	9.5037e-09
AT7867	-0.200591	2.95018e-08	2.09626e-08
CIL55A	-0.199976	5.05644e-05	2.52417e-05
YM-155	-0.199813	9.36712e-08	6.28773e-08
epigallocatechin-3-monogallate	-0.199241	1.23232e-07	8.20587e-08
isoliquiritigenin	-0.198981	0.00378797	0.00150918
BRD-K92856060	-0.198551	5.70303e-08	3.93009e-08
tacrolimus	-0.197831	6.25126e-08	4.28425e-08
NVP-BEZ235	-0.197534	2.00813e-06	1.18661e-06
bortezomib	-0.197434	3.82211e-08	2.68565e-08
QW-BI-011	-0.196124	0.00364469	0.00145462
bendamustine	-0.193693	2.22773e-07	1.4445e-07
JQ-1:UNC0638 (2:1 mol/mol)	-0.193112	2.15484e-07	1.39993e-07
BRD-K13999467	-0.192955	7.79946e-08	5.26373e-08
NVP-BSK805	-0.192898	7.27659e-08	4.93629e-08
olaparib	-0.191666	7.14399e-08	4.85271e-08
SNS-032	-0.191167	2.31635e-07	1.49847e-07
fingolimod	-0.18843	1.57643e-07	1.04004e-07
Bax channel blocker	-0.187441	6.96403e-07	4.33277e-07
Repligen 136	-0.187096	6.5386e-07	4.08128e-07
navitoclax:sorafenib (1:1 mol/mol)	-0.186338	1.90945e-07	1.2486e-07
BIX-01294	-0.185817	2.26463e-07	1.467e-07
Compound 7d-cis	-0.185456	1.20323e-06	7.26757e-07
skepinone-L	-0.184924	0.000289778	0.000133
VER-155008	-0.182951	2.58483e-07	1.66353e-07
AZ-3146	-0.181251	6.2434e-07	3.90581e-07
avrainvillamide	-0.181216	1.808e-05	9.52035e-06
foretinib	-0.179968	5.42943e-07	3.41784e-07
TG-101348	-0.179822	5.45319e-07	3.43217e-07
ETP-46464	-0.179348	2.67113e-05	1.37126e-05
BRD-K51490254	-0.179235	9.39271e-07	5.73795e-07
NSC19630	-0.178333	2.46447e-05	1.27281e-05
PF-750	-0.177845	2.50781e-06	1.46396e-06
AA-COCF3	-0.177288	8.86831e-07	5.43887e-07
sunitinib	-0.1767	8.32066e-07	5.12402e-07
KU-0063794	-0.176446	7.569e-07	4.68762e-07
R428	-0.174624	3.64469e-05	1.8405e-05
RAF265	-0.174105	1.71304e-05	9.04591e-06
imatinib	-0.173748	1.35562e-06	8.142e-07
SKI-II	-0.173721	1.84224e-06	1.09302e-06
AZD1480	-0.171799	0.00104823	0.000452154
sirolimus:bortezomib (250:1 mol/mol)	-0.171032	1.37159e-06	8.23307e-07
CIL56	-0.170494	0.000597103	0.000265713
bosutinib	-0.169729	2.53131e-06	1.47684e-06
CCT036477	-0.169066	2.38428e-06	1.39602e-06
NSC 74859	-0.168222	4.13742e-06	2.36046e-06
ML239	-0.166214	3.58597e-06	2.06104e-06
KU-55933	-0.165825	4.12673e-06	2.3547e-06
masitinib	-0.165553	5.24515e-06	2.94879e-06
tosedostat	-0.16352	8.48322e-06	4.6659e-06
PIK-93	-0.163	6.84276e-06	3.8012e-06
cucurbitacin I	-0.161889	8.25314e-06	4.54566e-06
SMER-3	-0.161146	2.81843e-05	1.44071e-05
cabozantinib	-0.160671	9.93385e-06	5.41715e-06
carboplatin	-0.159238	8.08494e-06	4.45754e-06
dexamethasone	-0.158791	1.16649e-05	6.29702e-06
BRD-K85133207	-0.158617	1.16148e-05	6.27179e-06
BRD1835	-0.158465	1.31751e-05	7.05024e-06
selumetinib:decitabine (4:1 mol/mol)	-0.158162	2.26933e-05	1.17875e-05
SRT-1720	-0.157787	2.164e-05	1.12753e-05
spautin-1	-0.156826	1.36808e-05	7.29957e-06
RG-108	-0.155924	1.31486e-05	7.03716e-06
OSI-027	-0.154869	1.26057e-05	6.7678e-06
GSK-3 inhibitor IX	-0.154551	2.21027e-05	1.15007e-05
Ki8751	-0.152933	2.76593e-05	1.41602e-05
ABT-199	-0.152677	0.000811266	0.000355178
vorinostat:navitoclax (4:1 mol/mol)	-0.151885	3.68711e-05	1.86093e-05
BRD-K48334597	-0.151732	0.0247297	0.00865784
NSC23766	-0.151585	2.78016e-05	1.42272e-05
BRD-K29313308	-0.15157	2.92488e-05	1.49054e-05
brefeldin A	-0.147436	6.15504e-05	3.0536e-05
BIRB-796	-0.146891	8.5494e-05	4.18514e-05
temsirolimus	-0.146879	0.00273744	0.00110999
PI-103	-0.146815	4.27324e-05	2.14269e-05
BRD-K63431240	-0.146651	3.88746e-05	1.95711e-05
tivozanib	-0.143809	7.08338e-05	3.49592e-05
CHIR-99021	-0.142739	8.47613e-05	4.15096e-05
nutlin-3	-0.142364	8.11724e-05	3.98313e-05
tanespimycin:bortezomib (250:1 mol/mol)	-0.142212	0.000113075	5.45898e-05
CIL41	-0.141164	0.00462311	0.0018234
BRD-K55116708	-0.14057	0.000130194	6.23711e-05
linsitinib	-0.139719	9.9269e-05	4.8226e-05
JQ-1:navitoclax (2:1 mol/mol)	-0.139226	9.87658e-05	4.79948e-05
necrostatin-1	-0.138082	0.000173236	8.18699e-05
ML210	-0.138032	0.000141988	6.76628e-05
KU 0060648	-0.137684	0.000128068	6.14114e-05
ML320	-0.134483	0.000236659	0.000109994
ML050	-0.134382	0.00018592	8.757e-05
HLI 373	-0.134185	0.000215505	0.000100717
HBX-41108	-0.133607	0.00160702	0.000675198
bexarotene	-0.132871	0.000251113	0.000116274
PF-543	-0.132562	0.000229639	0.000106927
PDMP	-0.132535	0.000305842	0.000139874
DBeQ	-0.13091	0.000290805	0.000133441
MI-2	-0.129433	0.0116662	0.00431418
1S,3R-RSL-3	-0.129403	0.000256222	0.000118482
regorafenib	-0.12929	0.000407018	0.00018437
BRD-K28456706	-0.128751	0.000386694	0.0001755
BRD-K27986637	-0.128131	0.0577626	0.018667
RITA	-0.126601	0.000492837	0.000221453
tubastatin A	-0.126477	0.0118751	0.00438581
BMS-195614	-0.12406	0.00061375	0.000272701
BRD-K24690302	-0.124015	0.000544238	0.000243379
BMS-754807	-0.123824	0.000546042	0.000244145
nintedanib	-0.123345	0.000818326	0.000358082
ML029	-0.123318	0.000834123	0.000364567
navitoclax:piperlongumine (1:1 mol/mol)	-0.122508	0.00094847	0.00041118
PRIMA-1-Met	-0.122481	0.0175	0.00627855
BIBR-1532	-0.121571	0.000706308	0.000311654
16-beta-bromoandrosterone	-0.121409	0.000920312	0.000399767
darinaparsin	-0.121211	0.0137043	0.00500515
bafilomycin A1	-0.120432	0.272251	0.0757299
BRD-A71883111	-0.120057	0.000850076	0.000371101
navitoclax:MST-312 (1:1 mol/mol)	-0.117816	0.00125575	0.000536094
AZD4547	-0.117776	0.00178659	0.000744843
purmorphamine	-0.117152	0.00165116	0.00069242
BMS-270394	-0.116187	0.00117672	0.00050433
lenvatinib	-0.115333	0.00129853	0.000553182
Compound 1541A	-0.114836	0.00204172	0.000841961
BRD-K45681478	-0.114062	0.00176826	0.000737784
BRD-A02303741	-0.113187	0.00247202	0.00100867
BRD-K51831558	-0.112092	0.0304325	0.0104549
BRD9647	-0.111832	0.00196322	0.000812304
tandutinib	-0.111645	0.00197072	0.000815147
SCH-529074	-0.110793	0.00303264	0.0012212
necrostatin-7	-0.110613	0.00201636	0.0008324
carboplatin:UNC0638 (2:1 mol/mol)	-0.110081	0.00295841	0.00119339
L-685458	-0.107914	0.00244978	0.00100012
vorapaxar	-0.107435	0.0030606	0.00123166
navitoclax:pluripotin (1:1 mol/mol)	-0.106583	0.00314227	0.00126212
pyrazolanthrone	-0.105014	0.00316362	0.00127006
AM-580	-0.104207	0.00435666	0.00172384
IU1	-0.10408	0.00432623	0.00171243
YL54	-0.103414	0.00584858	0.00227323
BRD4132	-0.102091	0.00525395	0.00205661
tretinoin:navitoclax (4:1 mol/mol)	-0.101824	0.00487249	0.00191601
cyanoquinoline 11	-0.101473	0.0422658	0.0140959
MK-2206	-0.0995368	0.00773272	0.0029399
SR8278	-0.0991782	0.372363	0.0999958
ML162	-0.0978877	0.00615213	0.00238264
XL765	-0.0978802	0.00734599	0.00280545
dabrafenib	-0.0978118	0.0571102	0.0184802
pluripotin	-0.0975445	0.00600764	0.00233066
Ch-55	-0.0971371	0.0068776	0.00264098
pandacostat	-0.0970716	0.00789086	0.00299453
SR1001	-0.0970494	0.00741989	0.00283124
azacitidine	-0.0949389	0.00976362	0.00365384
BRD-K29086754	-0.0939029	0.174172	0.0502478
selumetinib:JQ-1 (4:1 mol/mol)	-0.0936684	0.00992104	0.00370861
tanespimycin	-0.092884	0.00921714	0.00346274
SB-525334	-0.0894193	0.0130564	0.00478736
navitoclax	-0.0893949	0.0128462	0.00471632
CD-1530	-0.0888314	0.0171176	0.00615226
prochlorperazine	-0.0885316	0.0146294	0.00531933
RO4929097	-0.088415	0.0898939	0.0279977
GDC-0941	-0.0882383	0.0131006	0.00480227
BRD-K02251932	-0.0878897	0.0190804	0.00680868
AT-406	-0.0861675	0.0574068	0.0185652
trifluoperazine	-0.0848667	0.0225759	0.00796113
ABT-737	-0.0842353	0.0251045	0.00877806
bleomycin A2	-0.0839052	0.0230063	0.00810116
QS-11	-0.0831103	0.2238	0.0633511
ML006	-0.082844	0.0221939	0.00783654
salermide	-0.0826462	0.0599052	0.0192767
BRD-K19103580	-0.080062	0.0276164	0.00957601
UNC0638	-0.080035	0.0267573	0.00930458
BRD-A02303741:navitoclax (2:1 mol/mol)	-0.0789493	0.0334287	0.0113724
GSK4112	-0.0786936	0.0275719	0.00956199
NVP-ADW742	-0.0784342	0.0310572	0.0106477
PYR-41	-0.0783298	0.0327773	0.0111745
pifithrin-alpha	-0.077085	0.0327981	0.0111808
lomeguatrib	-0.0762997	0.0330074	0.0112445
cytochalasin B	-0.0751838	0.035903	0.0121447
fluvastatin	-0.0748999	0.0395045	0.0132532
GDC-0879	-0.0744301	0.0404958	0.0135551
navitoclax:birinapant (1:1 mol/mol)	-0.0741627	0.0401644	0.0134543
BRD9876	-0.073701	0.0459282	0.0152023
BRD-K27188169:navitoclax (2:1 mol/mol)	-0.0734879	0.160044	0.0467497
BRD-K34099515	-0.0733935	0.293271	0.0809681
WZ8040	-0.0714901	0.0636076	0.0203494
selumetinib:vorinostat (8:1 mol/mol)	-0.0711115	0.0598631	0.0192648
avicin D	-0.0710901	0.172981	0.0499562
O-6-benzylguanine	-0.0710873	0.174767	0.0503932
NVP-TAE684	-0.0708819	0.0507815	0.0166433
BRD-K20514654	-0.0690627	0.163288	0.0475606
istradefylline	-0.0684559	0.186504	0.0535283
BRD-K03911514	-0.0679588	0.171722	0.0496475
AC55649	-0.0671589	0.0649513	0.0207357
navitoclax:PLX-4032 (1:1 mol/mol)	-0.0664809	0.0664486	0.0211641
UNC0638:navitoclax (1:1 mol/mol)	-0.0660183	0.0760619	0.0240032
BRD-K52037352	-0.0653359	0.090578	0.0281926
968	-0.0651427	0.340664	0.0924959
GSK1059615	-0.0650994	0.137828	0.0410683
myricetin	-0.0624126	0.0865735	0.0270484
parthenolide	-0.0613373	0.099828	0.0308028
HC-067047	-0.0607451	0.0980195	0.030296
blebbistatin	-0.059389	0.394152	0.105056
temozolomide	-0.0574709	0.109437	0.0334668
silmitasertib	-0.0563118	0.128496	0.038613
quizartinib	-0.0562829	0.122059	0.036895
importazole	-0.0548689	0.139409	0.0414801
lovastatin	-0.0537753	0.13248	0.0396663
BRD-K50799972	-0.0527437	0.145521	0.0430613
ML203	-0.0518802	0.152777	0.044916
itraconazole	-0.0518089	0.160862	0.0469544
veliparib	-0.0507039	0.153205	0.0450245
BRD-K14844214	-0.0502452	0.174481	0.0503234
nelarabine	-0.0500502	0.181284	0.0521375
BRD-K27188169	-0.0490764	0.323335	0.0883253
JW-74	-0.0480592	0.274922	0.0764
ML258	-0.0427263	0.235412	0.0663574
NPC-26	-0.0398717	0.278384	0.0772663
BRD-K33514849	-0.0396134	0.718883	0.176024
Platin	-0.0389437	0.275192	0.0764676
isonicotinohydroxamic acid	-0.0387664	0.377661	0.101233
TG-100-115	-0.0378371	0.293104	0.0809268
tamatinib	-0.0354601	0.328933	0.0896782
LY-2157299	-0.0348097	0.617668	0.155084
neratinib	-0.034692	0.331369	0.0902653
BRD-A02303741:carboplatin (1:1 mol/mol)	-0.0343658	0.345365	0.0936187
palmostatin B	-0.0335562	0.437742	0.115109
BMS-536924	-0.0327597	0.367437	0.0988412
CAY10594	-0.0326721	0.371905	0.0998887
BRD-K71781559	-0.0319908	0.385495	0.103055
lapatinib	-0.0298314	0.421256	0.111256
ZSTK474	-0.0295017	0.416402	0.110147
ibrutinib	-0.0275299	0.522073	0.134306
PRL-3 inhibitor I	-0.0274112	0.453812	0.118832
selumetinib:piperlongumine (8:1 mol/mol)	-0.0268752	0.464496	0.121291
MI-1	-0.0247991	0.51304	0.13229
AZD6482	-0.0226769	0.525802	0.135136
BRD-K09344309	-0.0224823	0.760048	0.184247
fumonisin B1	-0.022113	0.536931	0.137602
pitstop2	-0.021424	0.621327	0.15586
BRD-K84807411	-0.020303	0.763543	0.184937
BRD-K99584050	-0.0199891	0.688369	0.169822
nilotinib	-0.0190501	0.600029	0.151326
BYL-719	-0.0176955	0.679922	0.168088
birinapant	-0.0165142	0.647071	0.161276
BRD-K04800985	-0.0163374	0.654013	0.162725
etomoxir	-0.0137522	0.702463	0.172698
MLN2480	-0.0133172	0.795031	0.191106
BRD-K90370028	-0.0121385	0.814764	0.194925
procarbazine	-0.0121082	0.746534	0.181566
JW-480	-0.0112276	0.756528	0.18355
BRD-K34485477	-0.0107524	0.876613	0.206664
BRD-K55473186	-0.00894634	0.841363	0.200016
ciclosporin	-0.00702193	0.84846	0.201363
semagacestat	-0.00458064	0.898106	0.210664
BRD-K27224038	-0.00409139	0.951775	0.220477
cimetidine	-0.004068	0.95216	0.220546
BRD8958	-0.00246002	0.946989	0.219612
ML312	-0.000765173	0.99127	0.227544
BRD-K16130065	-0.00044948	0.994711	0.228154
betulinic acid	-0.000129861	0.99715	0.228585
WAY-362450	0.000511198	0.988605	0.227071
hyperforin	0.00171845	0.96298	0.222495
CI-976	0.00235548	0.948892	0.219956
selumetinib:GDC-0941 (4:1 mol/mol)	0.00346874	0.923443	0.215327
EX-527	0.00364208	0.921799	0.215026
SB-431542	0.00376851	0.917283	0.214198
CAL-101	0.00380256	0.91583	0.213932
sildenafil	0.00383099	0.916526	0.214059
afatinib	0.00405399	0.915285	0.213832
tamoxifen	0.00438738	0.904076	0.211767
BEC	0.00500511	0.941428	0.218604
C6-ceramide	0.00533221	0.881277	0.207535
fulvestrant	0.00650079	0.927391	0.216049
staurosporine	0.00752339	0.913285	0.213464
A-804598	0.00880641	0.839112	0.199588
canertinib	0.00977069	0.790326	0.190191
BRD-K42260513	0.00999532	0.84845	0.201362
UNC0321	0.011818	0.740947	0.180452
cediranib	0.0118944	0.816518	0.195263
VU0155056	0.0136285	0.705195	0.173253
WZ4002	0.0150465	0.724772	0.177211
PLX-4720	0.0150477	0.677347	0.167558
gefitinib	0.0154276	0.672536	0.166566
BRD-K37390332	0.0169838	0.645735	0.160997
simvastatin	0.0174786	0.643622	0.160555
PF-4800567 hydrochloride	0.0180138	0.727715	0.177802
erismodegib	0.0182403	0.61679	0.154898
SJ-172550	0.020604	0.569858	0.144819
BRD-K41334119	0.0219702	0.745897	0.181439
AGK-2	0.0232867	0.520425	0.133939
CIL55	0.0238021	0.677846	0.167661
salermide:PLX-4032 (12:1 mol/mol)	0.0243298	0.517477	0.133281
selumetinib:navitoclax (8:1 mol/mol)	0.0243755	0.507643	0.13108
thalidomide	0.0257548	0.619078	0.155384
erlotinib	0.0266215	0.459853	0.120224
SGX-523	0.0282561	0.43186	0.113738
IPR-456	0.0292155	0.416383	0.110142
IC-87114	0.0295803	0.409077	0.10848
GANT-61	0.0335976	0.35372	0.0956049
BRD-K78574327	0.0353788	0.605083	0.152406
TGX-221	0.0368395	0.3054	0.0839551
myriocin	0.0379136	0.596843	0.150643
BRD-M00053801	0.0390324	0.386671	0.103328
sitagliptin	0.0401997	0.565222	0.14381
compound 1B	0.0406736	0.268823	0.0748683
ifosfamide	0.0423037	0.398779	0.106121
CBB-1007	0.0453381	0.379398	0.101638
BRD-K96970199	0.046791	0.493931	0.127993
NSC30930	0.0468311	0.192227	0.0550464
selumetinib:tretinoin (2:1 mol/mol)	0.0499987	0.17022	0.049278
MK-0752	0.050317	0.166667	0.0484004
SZ4TA2	0.051547	0.316893	0.0867619
ML083	0.0515513	0.156769	0.045926
CID-5951923	0.0518576	0.152147	0.0447558
selumetinib:MK-2206 (8:1 mol/mol)	0.052051	0.149555	0.0440952
BRD-K71935468	0.0536529	0.145359	0.0430195
dasatinib	0.0536555	0.133843	0.0400249
austocystin D	0.0553236	0.148655	0.0438652
BRD-K30019337	0.0555724	0.40783	0.108195
saracatinib	0.0566481	0.113685	0.0346297
BRD-K94991378	0.0603622	0.10755	0.0329476
BRD-K44224150	0.06109	0.37727	0.101142
BRD-K96431673	0.0615278	0.363737	0.0979713
BRD8899	0.0652609	0.0695832	0.0220956
BRD-K79669418	0.0685631	0.168992	0.0489753
BRD-K33199242	0.0691744	0.0559818	0.0181561
BRD-K17060750	0.0715816	0.0462203	0.0152899
KH-CB19	0.0720428	0.0959886	0.0297249
BRD-K64610608	0.0726434	0.048836	0.0160691
FSC231	0.0726972	0.284133	0.0787006
GSK2636771	0.07295	0.0831898	0.0260748
BRD-K02492147	0.076683	0.0472439	0.0155958
selumetinib:UNC0638 (4:1 mol/mol)	0.0771489	0.0327673	0.0111715
BRD-K58730230	0.0782349	0.250042	0.0701094
BRD-K75293299	0.0783196	0.251737	0.0705415
BRD-K16147474	0.0787812	0.0375822	0.0126638
BRD-K49290616	0.0789198	0.249221	0.0698998
vandetanib	0.0816151	0.0248275	0.00868922
PD318088	0.0851734	0.016642	0.00599451
cyclophosphamide	0.0863347	0.0804278	0.0252754
PLX-4032	0.0873755	0.0160477	0.00579645
BRD-K07442505	0.0907807	0.0114593	0.00424307
erlotinib:PLX-4032 (2:1 mol/mol)	0.0922087	0.0137745	0.00502864
BRD-K09587429	0.0925508	0.0153152	0.00555083
BRD-K86535717	0.092655	0.171856	0.0496804
PD 153035	0.0948	0.0255268	0.00891313
selumetinib:BRD-A02303741 (4:1 mol/mol)	0.0970315	0.00716169	0.00274095
selumetinib	0.0983421	0.00662733	0.00255236
ML334 diastereomer	0.0986472	0.0206752	0.00733786
CAY10576	0.0988934	0.00822953	0.00311359
BRD-K48477130	0.100542	0.0563243	0.0182546
BRD-A05715709	0.106216	0.0455155	0.0150785
BCL-LZH-4	0.107955	0.0351673	0.011916
BRD-K13185470	0.112634	0.0971664	0.0300564
FGIN-1-27	0.125962	0.0652488	0.0208209
JW-55	0.128908	0.0732356	0.0231739
trametinib	0.13275	0.00920339	0.00345791
selumetinib:PLX-4032 (8:1 mol/mol)	0.13719	0.000134122	6.41397e-05
BRD-K99006945	0.140014	0.00605656	0.00234828
abiraterone	0.145304	0.0543342	0.0176802
VAF-347	0.166118	0.000199301	9.35421e-05

## Sheet: GDSC1
drug_name	rho	pvalue	FDR
Daporinad	-0.373883	1.04409e-17	7.6158e-16
Flavopiridol	-0.30746	5.18947e-12	7.35426e-11
CAY10603	-0.305247	8.2402e-12	8.58656e-11
Vorinostat	-0.302611	5.53046e-12	7.53434e-11
THZ-2-102-1	-0.287816	1.74133e-10	1.28219e-09
SNX-2112	-0.287432	1.30028e-10	1.03843e-09
Belinostat	-0.285089	2.36566e-10	1.5687e-09
Ispinesib Mesylate	-0.283709	2.18734e-10	1.49285e-09
ARRY-520	-0.280574	3.64241e-10	2.20294e-09
Panobinostat	-0.27685	6.2999e-10	3.28235e-09
kb NB 142-70	-0.27567	4.7734e-10	2.67833e-09
NPK76-II-72-1	-0.2672	1.86413e-09	8.25691e-09
AR-42	-0.264158	4.45044e-09	1.55148e-08
Dacinostat	-0.263397	5.58578e-09	1.7808e-08
Obatoclax Mesylate	-0.261324	7.97751e-09	2.15518e-08
Etoposide	-0.260846	7.79829e-09	2.13113e-08
TAK-715	-0.260418	5.57156e-09	1.77817e-08
ACY-1215	-0.258931	5.59407e-09	1.78233e-08
CD532	-0.258184	7.05546e-09	2.02523e-08
Methotrexate	-0.258143	4.38099e-09	1.53605e-08
BX-912	-0.257021	7.8276e-09	2.1351e-08
Lestaurtinib	-0.252423	1.17698e-08	2.96523e-08
OSU-03012	-0.250907	3.43051e-08	7.81968e-08
CUDC-101	-0.244211	6.41922e-08	1.37716e-07
Mirin	-0.241474	1.67801e-07	3.05861e-07
Torin 2	-0.236346	2.36373e-07	3.91855e-07
PHA-793887	-0.235651	1.51398e-07	2.82692e-07
T0901317	-0.234154	1.82747e-07	3.26033e-07
BMS-345541	-0.23237	2.13948e-07	3.65498e-07
AZD7762	-0.230742	1.91503e-07	3.37457e-07
BAY-61-3606	-0.230207	4.35981e-07	6.58515e-07
CX-5461	-0.22963	2.92272e-07	4.71638e-07
Sepantronium bromide	-0.22875	5.46465e-07	7.86686e-07
Mitomycin-C	-0.228553	5.43863e-07	7.83806e-07
XMD13-2	-0.226826	4.29783e-07	6.5095e-07
HG-5-113-01	-0.225656	0.000404835	0.000226344
Phenformin	-0.225486	6.08366e-07	8.53378e-07
OSI-027	-0.221948	9.16766e-07	1.20536e-06
Tenovin-6	-0.219173	9.51589e-07	1.24235e-06
IPA-3	-0.21816	1.6684e-06	1.9472e-06
GSK429286A	-0.216615	1.32904e-06	1.63004e-06
PI-103	-0.216497	1.6606e-06	1.94026e-06
GW843682X	-0.21649	0.00275083	0.0012594
TPCA-1	-0.216206	1.44271e-06	1.73982e-06
SN-38	-0.215736	1.05171e-06	1.34587e-06
Gemcitabine	-0.213252	3.40652e-06	3.5884e-06
S-Trityl-L-cysteine	-0.212912	0.00315997	0.0014277
JNK-9L	-0.212069	2.98935e-06	3.22101e-06
NG-25	-0.212068	2.29984e-06	2.57548e-06
Vinblastine	-0.210454	2.01258e-06	2.29131e-06
I-BET-762	-0.210171	2.97553e-06	3.20855e-06
TW 37	-0.207441	3.26737e-06	3.46769e-06
5-Fluorouracil	-0.201861	7.30191e-06	7.15414e-06
MPS-1-IN-1	-0.197662	1.04413e-05	9.76545e-06
JW-7-24-1	-0.197006	1.18866e-05	1.08895e-05
Fedratinib	-0.195313	1.36184e-05	1.21773e-05
Brivanib, BMS-540215	-0.195067	1.36608e-05	1.2208e-05
Genentech Cpd 10	-0.194653	1.57682e-05	1.36925e-05
CP466722	-0.194623	1.51907e-05	1.32941e-05
TL-1-85	-0.194497	1.50821e-05	1.32185e-05
AICA Ribonucleotide	-0.193804	1.35515e-05	1.21287e-05
AT-7519	-0.193209	2.14085e-05	1.79357e-05
Sunitinib	-0.191352	0.00825983	0.00341779
IMD-0354	-0.190667	2.31269e-05	1.91696e-05
BX795	-0.1893	1.99766e-05	1.68871e-05
Foretinib	-0.188725	2.66365e-05	2.17029e-05
GSK1070916	-0.188705	4.19133e-05	3.1794e-05
GSK650394	-0.187188	4.48985e-05	3.36054e-05
Y-39983	-0.186968	3.11461e-05	2.48339e-05
QL-XII-47	-0.184864	4.35936e-05	3.28195e-05
QS11	-0.184293	5.33012e-05	3.84902e-05
Amuvatinib	-0.184208	4.31887e-05	3.25738e-05
WYE-125132	-0.18284	5.07598e-05	3.70254e-05
Tubastatin A	-0.182419	5.04593e-05	3.68543e-05
AT7867	-0.181603	4.99688e-05	3.6574e-05
Masitinib	-0.181377	5.57893e-05	3.98961e-05
AZD8055	-0.181053	4.91269e-05	3.60902e-05
NVP-BHG712	-0.180312	5.96669e-05	4.22527e-05
QL-XI-92	-0.179191	6.75747e-05	4.69187e-05
PIK-93	-0.178762	6.9187e-05	4.78478e-05
Thapsigargin	-0.178391	0.000114618	7.19169e-05
NSC319726	-0.177582	0.000109438	6.92209e-05
QL-X-138	-0.176587	9.63205e-05	6.2448e-05
TL-2-105	-0.176478	8.8792e-05	5.85833e-05
WZ3105	-0.17643	8.99095e-05	5.91655e-05
MIM1	-0.176138	0.000102079	6.5315e-05
YM201636	-0.174926	0.000101693	6.51251e-05
Luminespib	-0.170282	0.000209081	0.000125452
THZ-2-49	-0.169727	0.000185005	0.000112129
Alisertib	-0.167841	0.00021754	0.00013007
OSI-930	-0.165326	0.000240803	0.000142603
DMOG	-0.164891	0.000303828	0.000175387
JQ12	-0.164607	0.000306764	0.000176874
ZM447439	-0.161796	0.000281273	0.000163847
Vinorelbine	-0.161047	0.000408744	0.000228261
ICL1100013	-0.159766	0.000406597	0.000227209
HG6-64-1	-0.159534	0.000469534	0.000257511
Tozasertib	-0.156959	0.0306591	0.0115115
Doxorubicin	-0.155327	0.000699614	0.000369633
PAC-1	-0.153565	0.000837033	0.000434027
Cytarabine	-0.152428	0.000659291	0.000350272
Z-LLNle-CHO	-0.152346	0.035384	0.0130618
Axitinib	-0.151726	0.000681096	0.000360768
NSC-207895	-0.151183	0.000826974	0.000429395
BIBF-1120	-0.149861	0.000854339	0.000441968
XMD8-85	-0.149839	0.0402139	0.0145935
Entinostat	-0.147882	0.0423605	0.0152656
Bleomycin	-0.145741	0.00160456	0.000780472
Shikonin	-0.145458	0.00147656	0.000725607
KIN001-260	-0.144749	0.00131403	0.000654293
KIN001-244	-0.142144	0.00160779	0.00078184
Trichostatin A	-0.141576	0.00171674	0.000829289
Epothilone B	-0.140405	0.00225093	0.00105383
CGP-082996	-0.140335	0.0528887	0.0184585
Omipalisib	-0.138346	0.00216778	0.0010198
Pemetrexed	-0.138215	0.00238147	0.00110662
Apitolisib	-0.13709	0.00244924	0.00113371
YK-4-279	-0.135671	0.00480953	0.00206364
CMK	-0.134133	0.0643609	0.0221127
A-443654	-0.13286	0.0669513	0.0229221
UNC0638	-0.132722	0.00249564	0.00115214
C-75	-0.132047	0.00340761	0.00152744
Ponatinib	-0.132038	0.0038667	0.00170823
BIX02189	-0.129114	0.00423904	0.00185107
ZSTK474	-0.128485	0.00453785	0.00196334
ZG-10	-0.128412	0.045588	0.0162585
Tipifarnib	-0.123331	0.00709138	0.0029638
Enzastaurin	-0.118761	0.00873857	0.0036012
BI-2536	-0.116167	0.10948	0.0358548
GSK1059615	-0.111052	0.0143434	0.00576308
QL-XII-61	-0.110702	0.0939442	0.031199
Palbociclib	-0.110425	0.016432	0.00654126
Temsirolimus	-0.10737	0.01701	0.00675411
Embelin	-0.105496	0.0213716	0.00832574
KIN001-236	-0.101909	0.0240732	0.00926981
Cisplatin	-0.0995432	0.0257642	0.00984972
GSK690693	-0.0983873	0.0303142	0.0113962
Pyrimethamine	-0.0978799	0.177797	0.0553097
AS605240	-0.0947047	0.0370728	0.0136033
PF-00299804	-0.0927874	0.0398874	0.0144916
Salubrinal	-0.0897705	0.21907	0.0662846
RU-SKI 43	-0.0892989	0.0481983	0.0170542
KIN001-266	-0.0881124	0.0512877	0.0179835
STF-62247	-0.0863927	0.0565012	0.0196216
JW-7-52-1	-0.086125	0.239679	0.0715427
CGP-60474	-0.0860843	0.236143	0.0706508
XMD8-92	-0.0840772	0.191349	0.0589808
Bosutinib	-0.083437	0.0615135	0.0212164
Pelitinib	-0.0817256	0.0709772	0.0241689
SU11274	-0.0805057	0.0741264	0.0251348
KIN001-270	-0.0798129	0.0775572	0.0261778
SB52334	-0.0790758	0.0806587	0.0271126
PFI-1	-0.0730784	0.104724	0.0344431
(5Z)-7-Oxozeaenol	-0.072198	0.112274	0.0366783
Rapamycin	-0.0717166	0.348073	0.0990039
Pevonedistat	-0.0716192	0.15961	0.0502754
Dactolisib	-0.0681772	0.129409	0.0416414
XMD11-85h	-0.067785	0.292381	0.0845956
Navitoclax	-0.0664407	0.138317	0.044218
Elesclomol	-0.0636867	0.15624	0.0493285
Talazoparib	-0.0615183	0.176575	0.0549754
Piperlongumine	-0.056762	0.208807	0.063612
Tretinoin	-0.0526224	0.241034	0.0718834
BMS-509744	-0.052156	0.472131	0.129713
CPI-613	-0.0491948	0.277103	0.080793
XMD14-99	-0.0488857	0.28063	0.0816433
CAY10566	-0.0488044	0.282423	0.082074
Cyclopamine	-0.0471657	0.520047	0.141021
CCT-018159	-0.0465962	0.299745	0.0864461
PF-562271	-0.0433213	0.348696	0.0991635
Serdemetan	-0.0395592	0.379194	0.10691
Paclitaxel	-0.0368798	0.611253	0.161753
CI-1033	-0.0368083	0.415142	0.11587
Crizotinib	-0.0363283	0.612907	0.16212
VX-11e	-0.0356095	0.431582	0.119909
QL-VIII-58	-0.0353568	0.582327	0.155287
Pilaralisib	-0.0340562	0.450567	0.124527
FH535	-0.0314805	0.494919	0.135128
Cabozantinib	-0.0310525	0.492713	0.134607
AS601245	-0.0296176	0.520362	0.141095
Bexarotene	-0.0294901	0.523045	0.141719
MG-132	-0.0289127	0.692637	0.179425
Midostaurin	-0.0272561	0.551372	0.148256
BMS-754807	-0.0237609	0.606991	0.160807
FMK	-0.0216606	0.648607	0.169958
Wee1 Inhibitor	-0.0208817	0.65264	0.170834
Idelalisib	-0.0190549	0.674247	0.175497
TWS119	-0.0104901	0.816279	0.204892
AZ628	-0.00932275	0.897526	0.220783
Bortezomib	-0.0091452	0.900522	0.221357
XMD15-27	-0.0088054	0.846002	0.21078
MK-2206	-0.00873006	0.84975	0.211516
SB505124	-0.00849083	0.847128	0.211001
Seliciclib	-0.00509252	0.944511	0.229686
Voxtalisib	-0.0039913	0.929537	0.226871
LDN-193189	-0.00315789	0.944527	0.229689
Quizartinib	-0.00308011	0.945836	0.229934
GSK269962A	-0.000975942	0.982511	0.236739
ETP-45835	0.00232695	0.958983	0.232387
Bleomycin (50 uM)	0.00819268	0.85582	0.212706
Parthenolide	0.00911411	0.900943	0.221437
VNLG/124	0.00959842	0.83284	0.208183
Vismodegib	0.0109715	0.806101	0.202855
Olaparib	0.0187029	0.674395	0.175529
Nilotinib	0.0223173	0.617891	0.163223
KU-55933	0.0223264	0.618451	0.163347
Sorafenib	0.0231827	0.750661	0.191576
A-770041	0.0244911	0.736643	0.188674
PD173074	0.0273148	0.542285	0.14617
EHT-1864	0.0310159	0.489395	0.133822
Pazopanib	0.0321561	0.485239	0.132836
NVP-TAE684	0.0364321	0.612812	0.162099
AST-1306	0.0396352	0.381679	0.107535
Pictilisib	0.0398797	0.371627	0.105
MetAP2 Inhibitor, A832234	0.0425151	0.349521	0.099375
JQ1	0.0454337	0.3025	0.0871715
WHI-P97	0.0507636	0.262052	0.0771224
CP724714	0.0508561	0.261673	0.077029
Dabrafenib	0.0518852	0.266769	0.0782802
CI-1040	0.055934	0.214599	0.0651248
Docetaxel	0.0562009	0.209189	0.0637123
Ara-G	0.0571357	0.207683	0.0633171
Linsitinib	0.0575171	0.212283	0.0645214
FTY-720	0.0582379	0.198038	0.0607682
WH-4-023	0.059089	0.420193	0.117115
PF-4708671	0.0646901	0.150267	0.0476396
Alectinib	0.0685268	0.131006	0.0420965
A-83-01	0.0698015	0.123946	0.0400754
SL0101	0.0715489	0.112593	0.0367722
Saracatinib	0.0834157	0.243635	0.0725359
AZD6482	0.0857057	0.0516886	0.0181029
SB590885	0.0923713	0.0435327	0.0156286
Ruxolitinib	0.0947081	0.0360988	0.0132918
NU7441	0.0981015	0.0289544	0.010939
Nutlin-3a (-)	0.101475	0.0231516	0.00895024
Venotoclax	0.102583	0.0235759	0.00909767
AKT inhibitor VIII	0.10479	0.0197033	0.00773168
FR-180204	0.104867	0.0202432	0.00792486
Kobe2602	0.10655	0.018551	0.00731625
BMS-536924	0.107031	0.0159101	0.00634818
Dasatinib	0.111373	0.129058	0.0415412
Temozolomide	0.120178	0.00826179	0.00341854
WZ-1-84	0.123511	0.0887034	0.0295988
Selisistat	0.125106	0.00569892	0.00241529
Tanespimycin	0.126228	0.00476878	0.0020487
VX-702	0.126277	0.0047273	0.00203346
SB216763	0.130165	0.00532232	0.00226744
Tamoxifen	0.131474	0.00348348	0.00155768
PFI-3	0.133063	0.0044497	0.00193043
rTRAIL	0.139845	0.00197879	0.000941197
IC-87114	0.140318	0.0018485	0.000885994
Rucaparib	0.143067	0.00136888	0.00067857
HG-5-88-01	0.14406	0.0244931	0.00941462
Gefitinib	0.144736	0.00117282	0.000590785
Erlotinib	0.145566	0.0463103	0.016478
LIMK1 inhibitor BMS4	0.145871	0.00116207	0.000585892
LGK974	0.145946	0.00126645	0.00063306
LFM-A13	0.147513	0.00126175	0.000630954
GNF-2	0.149166	0.0395257	0.0143784
TGX221	0.151354	0.0377066	0.0138049
CHIR-99021	0.153412	0.000458445	0.000252254
CAP-232, TT-232, TLN-232	0.156114	0.00053857	0.000290997
Tivozanib	0.156672	0.000506739	0.000275681
Lenalidomide	0.156821	0.000420742	0.000234118
PHA-665752	0.158698	0.0260141	0.00993472
KIN001-042	0.161543	0.000316483	0.000181772
GW-2580	0.162575	0.000306285	0.000176632
Zibotentan	0.172993	0.000118779	7.40514e-05
Doramapimod	0.1751	9.93154e-05	6.39484e-05
GW441756	0.176409	7.19118e-05	4.94014e-05
LCL161	0.177431	8.11971e-05	5.45436e-05
Bryostatin 1	0.179164	8.62543e-05	5.72496e-05
RO-3306	0.18188	4.34498e-05	3.27324e-05
PLX-4720	0.184701	3.01702e-05	2.41678e-05
eEF2K Inhibitor, A-484954	0.192135	1.81451e-05	1.55178e-05
Imatinib	0.195116	0.00607468	0.00256128
Sphingosine Kinase 1 Inhibitor II	0.196433	1.1163e-05	1.03326e-05
GSK1904529A	0.198712	1.36392e-05	1.21924e-05
Wnt-C59	0.202579	6.46758e-06	6.41784e-06
Veliparib	0.203419	4.24467e-06	4.36079e-06
NSC-87877	0.204526	6.55573e-06	6.49652e-06
JNJ38877605	0.207322	3.60977e-06	3.76151e-06
GSK319347A	0.21381	0.00305592	0.00138532
FTI-277	0.216521	1.72465e-06	1.99683e-06
AGI-6780	0.217299	1.19801e-06	1.49878e-06
PD0325901	0.22252	5.85326e-07	8.28957e-07
Trametinib	0.222838	1.02113e-06	1.31469e-06
UNC0642	0.22307	9.06586e-07	1.19445e-06
Linifanib	0.228124	3.41329e-07	5.38238e-07
Refametinib	0.229019	2.18093e-07	3.7049e-07
Selumetinib	0.230694	1.92634e-07	3.38912e-07
XAV939	0.231667	2.34349e-07	3.8954e-07
BAM7	0.23898	8.58857e-08	1.77672e-07
CCT007093	0.240226	6.09157e-08	1.31535e-07
Bicalutamide	0.243423	2.13667e-08	5.02753e-08
Motesanib	0.25256	1.23563e-08	3.08086e-08
Avagacestat	0.252709	5.27548e-09	1.72211e-08
UNC1215	0.254905	1.38036e-08	3.35621e-08
JNK Inhibitor VIII	0.255258	7.55998e-09	2.09828e-08
Lapatinib	0.273508	0.000148172	9.12172e-05
SGC0946	0.273575	1.01205e-09	4.92144e-09
Afatinib	0.299918	6.81321e-12	8.10283e-11
IOX2	0.303738	5.84483e-12	7.68844e-11
Cetuximab	0.349832	7.83073e-15	2.85596e-13

## Sheet: GDSC2
drug_name	rho	pvalue	FDR
Daporinad	-0.404041	2.86494e-09	7.22121e-09
MK-1775	-0.371301	1.03608e-15	5.38131e-14
Wee1 Inhibitor	-0.362296	1.37785e-14	3.57821e-13
Mitoxantrone	-0.34984	5.38131e-13	9.24479e-12
Teniposide	-0.342947	1.63186e-12	1.69515e-11
Vincristine	-0.341707	2.39748e-12	2.07539e-11
Vinblastine	-0.339494	1.03858e-12	1.34857e-11
Sabutoclax	-0.338057	3.73172e-12	2.71993e-11
Tozasertib	-0.33546	0.0348806	0.0174921
Podophyllotoxin bromide	-0.328084	1.5938e-11	7.83684e-11
Vorinostat	-0.325547	4.76737e-12	3.09516e-11
YK-4-279	-0.321389	1.57778e-11	7.78518e-11
Pevonedistat	-0.320811	1.81927e-11	8.52786e-11
Dinaciclib	-0.319857	5.31324e-11	1.97188e-10
AZD7762	-0.310076	5.32094e-11	1.97403e-10
Gemcitabine	-0.294077	6.66402e-10	2.15448e-09
Vinorelbine	-0.293541	9.43912e-10	2.88388e-09
Telomerase Inhibitor IX	-0.289027	1.58467e-09	4.47187e-09
Epirubicin	-0.287844	1.85579e-09	5.07305e-09
Cytarabine	-0.283935	3.1123e-09	7.69762e-09
VE-822	-0.273621	2.39844e-08	5.10729e-08
Irinotecan	-0.269551	7.29442e-09	1.69758e-08
Camptothecin	-0.265857	9.45838e-09	2.13591e-08
NU7441	-0.26474	0.098764	0.044574
Topotecan	-0.263893	7.60226e-08	1.36157e-07
Entinostat	-0.262478	6.93618e-08	1.26572e-07
Sorafenib	-0.259525	5.12257e-08	9.85413e-08
Luminespib	-0.256027	4.20082e-08	8.35412e-08
BMS-345541	-0.248855	3.75894e-07	5.91624e-07
Cisplatin	-0.242264	3.53193e-07	5.60005e-07
Elephantin	-0.238633	1.15069e-06	1.57278e-06
BI-2536	-0.237066	0.16343	0.0697155
VE821	-0.235854	1.11207e-06	1.53003e-06
AZ960	-0.223918	4.81245e-06	5.81289e-06
Sepantronium bromide	-0.221924	3.95259e-06	4.90829e-06
AZD6738	-0.220349	4.64343e-06	5.63899e-06
KRAS (G12C) Inhibitor-12	-0.218932	8.512e-06	9.61098e-06
KU-55933	-0.206379	0.200673	0.083494
BDP-00009066	-0.203746	2.45867e-05	2.52938e-05
Niraparib	-0.196211	6.47264e-05	6.22561e-05
Fludarabine	-0.193795	8.48932e-05	7.92619e-05
Docetaxel	-0.192093	4.26434e-05	4.24407e-05
I-BET-762	-0.187028	0.000154321	0.000130888
Alisertib	-0.185821	0.000149614	0.000127689
Obatoclax Mesylate	-0.182595	0.000205042	0.000168857
Buparlisib	-0.17768	0.000240978	0.000195565
Axitinib	-0.172028	0.274959	0.109045
Palbociclib	-0.167783	0.000441786	0.00033255
Talazoparib	-0.16764	0.000544104	0.000398032
OTX015	-0.167044	0.000738095	0.000525251
Leflunomide	-0.160165	0.0011679	0.000787786
MK-8776	-0.15985	0.000997316	0.000684821
Mirin	-0.157831	0.00136352	0.000906124
Oxaliplatin	-0.155581	0.000953254	0.000658492
Navitoclax	-0.144239	0.00297989	0.00186001
PRIMA-1MET	-0.141656	0.00409784	0.00247486
NVP-ADW742	-0.140537	0.00376201	0.00229439
Paclitaxel	-0.140444	0.0035973	0.00220458
PCI-34051	-0.132911	0.00732412	0.00426491
Foretinib	-0.12739	0.0088344	0.00505953
AZD5582	-0.113223	0.0234048	0.0122723
Dactolisib	-0.108285	0.0258095	0.0134051
Bortezomib	-0.107105	0.0267532	0.0138438
ABT737	-0.105965	0.0293675	0.0150425
Ribociclib	-0.0959514	0.559914	0.198994
MIM1	-0.0941882	0.0526186	0.0254917
SB216763	-0.0888251	0.454031	0.167673
GSK2606414	-0.0857741	0.0854818	0.0393544
Tamoxifen	-0.0842559	0.081666	0.0378159
Olaparib	-0.0808696	0.093588	0.0425646
I-BRD9	-0.0785472	0.106288	0.0474403
Pyridostatin	-0.0779072	0.109999	0.048831
PF-4708671	-0.0767355	0.636835	0.220309
5-Fluorouracil	-0.0765841	0.104318	0.046696
Nilotinib	-0.0621771	0.199208	0.0829648
PRT062607	-0.0598669	0.228621	0.0933959
GSK1904529A	-0.0561741	0.236441	0.0961023
UMI-77	-0.0522688	0.28277	0.111593
AT13148	-0.051593	0.293084	0.115075
Wnt-C59	-0.0438846	0.377805	0.143564
ML323	-0.0435634	0.381152	0.144652
GSK269962A	-0.0393996	0.808829	0.264095
GNE-317	-0.0332131	0.50124	0.181935
AGI-6780	-0.0329103	0.508446	0.184069
Afuresertib	-0.0317419	0.514351	0.18581
P22077	-0.031106	0.522969	0.188336
MK-2206	-0.0304665	0.525143	0.188971
Dabrafenib	-0.0298695	0.536758	0.192347
Venetoclax	-0.0297824	0.538751	0.192924
Dactinomycin	-0.0278348	0.557978	0.198442
WZ4003	-0.0265931	0.593001	0.208303
Cediranib	-0.0198366	0.683672	0.232741
AZD4547	-0.0134629	0.781226	0.257402
Uprosertib	-0.0103018	0.827862	0.26864
LGK974	-0.00832041	0.860437	0.27629
SB505124	-0.000668449	0.997778	0.306858
Dihydrorotenone	0.00266865	0.957337	0.298129
ZM447439	0.00375235	0.982039	0.303487
AZD6482	0.0048583	0.976957	0.302392
WEHI-539	0.00656449	0.892747	0.283722
Afatinib	0.0092601	0.844693	0.272613
AZD8055	0.0130507	0.91262	0.288217
Lapatinib	0.0214048	0.658666	0.226153
AZ6102	0.0266692	0.586492	0.206489
AZD5363	0.0266989	0.583528	0.20566
BMS-536924	0.0281037	0.563728	0.200078
Pictilisib	0.030101	0.532025	0.190975
Linsitinib	0.0346739	0.463619	0.170609
Nutlin-3a (-)	0.0509618	0.28724	0.11304
Rapamycin	0.0527827	0.281631	0.111223
Ibrutinib	0.0528913	0.289495	0.113826
Taselisib	0.0549638	0.244485	0.0988581
Entospletinib	0.0549726	0.268997	0.107082
Crizotinib	0.0568068	0.246507	0.0995464
Temozolomide	0.059714	0.220351	0.0905036
RVX-208	0.0671134	0.177128	0.0748634
Ipatasertib	0.080069	0.0996484	0.0449142
GSK591	0.0895059	0.0678733	0.0321026
OF-1	0.0936461	0.0593969	0.0284684
VX-11e	0.093763	0.0554325	0.0267352
Ruxolitinib	0.101769	0.0396665	0.0196214
MIRA-1	0.102007	0.035972	0.0179649
PLX-4720	0.112215	0.0180551	0.00967623
BMS-754807	0.113302	0.528665	0.189998
PD173074	0.115723	0.0164864	0.0089315
BPD-00008900	0.115856	0.0170038	0.00917893
Carmustine	0.117174	0.0181842	0.00973679
JQ1	0.117636	0.468354	0.172052
Dasatinib	0.11959	0.0132956	0.00736563
Sinularin	0.123327	0.0128895	0.00716128
Alpelisib	0.126038	0.00749701	0.00435722
Savolitinib	0.126448	0.00914713	0.00522081
Nelarabine	0.131628	0.00791634	0.00457966
PD0325901	0.136805	0.00371752	0.00227022
Ulixertinib	0.141155	0.00337969	0.00208457
RO-3306	0.14334	0.376236	0.143053
Erlotinib	0.152171	0.001693	0.00109916
SCH772984	0.154525	0.0010325	0.000705621
LCL161	0.156785	0.00150605	0.000990163
AMG-319	0.160566	0.000945611	0.000653892
OSI-027	0.166178	0.0352395	0.017648
Trametinib	0.168441	0.000412796	0.000314014
WIKI4	0.168825	0.000488476	0.000362443
AGI-5198	0.171745	0.000381688	0.000293681
Gallibiscoquinazole	0.17477	0.00041098	0.000312839
MN-64	0.174981	0.00039672	0.000303564
EPZ004777	0.180678	0.000124752	0.000110104
AZD8186	0.18241	0.000162815	0.000136562
Acetalax	0.186307	0.000163756	0.000137183
GSK2578215A	0.188464	9.44973e-05	8.70153e-05
CZC24832	0.191265	0.000105379	9.55463e-05
Osimertinib	0.194878	5.35103e-05	5.23608e-05
Fulvestrant	0.203812	1.34636e-05	1.4369e-05
XAV939	0.205483	2.81808e-05	2.86997e-05
Zoledronate	0.213619	1.41677e-05	1.50175e-05
BIBR-1532	0.215404	8.03136e-06	9.14578e-06
GSK343	0.217588	9.94365e-06	1.09886e-05
IWP-2	0.219625	7.55618e-06	8.67798e-06
Picolinici-acid	0.227365	3.69402e-06	4.62626e-06
LJI308	0.227662	2.56987e-06	3.34211e-06
GDC0810	0.23592	8.96618e-07	1.28078e-06
LY2109761	0.238742	1.1375e-06	1.55825e-06
PFI3	0.239723	1.02471e-06	1.43121e-06
EPZ5676	0.248254	1.08746e-07	1.88272e-07
Cyclophosphamide	0.249756	1.88415e-07	3.1568e-07
Doramapimod	0.254453	0.117916	0.0519022
Sapitinib	0.256795	3.29097e-08	6.7706e-08
Gefitinib	0.298616	4.28705e-10	1.45869e-09
AZD3759	0.31601	2.22012e-11	9.60925e-11
